# Supplementary material for: Oral Palatability Testing of a Medium-Chain Triglyceride Oil Supplement (MCT) in a Cohort of Healthy Dogs in a Non-Clinical Setting
Source: Animals (Basel). 2022 Jun 26;12(13):1639. doi: 10.3390/ani12131639 (PMC9264852; doi:10.3390/ani12131639)
Supplement: Supplementary file 1 [file animals-12-01639-s001.zip]

Archive with 1 entries (1 files):
- animals-1753338-supplementary.pdf
